# Supplementary material for: A new deep-sea species of Flabelligena from off the South Orkney Islands, the Southern Ocean
Source: Biodivers Data J. 2020 Jun 8;8:e53312. doi: 10.3897/BDJ.8.e53312 (PMC7295819; doi:10.3897/BDJ.8.e53312)
Supplement: XML Treatment for Flabelligena hakuhoae [file BDJ.8.e53312-treatment1.xml]

<!DOCTYPE tp:taxon-treatment
  PUBLIC "-//TaxonX//DTD Taxonomic Treatment Publishing DTD v0 20100105//EN" "tax-treatment-NSO.dtd">
<tp:taxon-treatment xmlns:tp="http://www.plazi.org/taxpub"><tp:treatment-meta><mixed-citation publication-type="journal"><person-group><name><surname>Jimi</surname><given-names>Naoto</given-names></name><name><surname>Ogawa</surname><given-names>Akito</given-names></name><name><surname>Hiruta</surname><given-names>Shimpei F</given-names></name><name><surname>Ikehara</surname><given-names>Minoru</given-names></name><name><surname>Imura</surname><given-names>Satoshi</given-names></name></person-group><article-title>A new deep-sea species of <italic><tp:taxon-name><tp:taxon-name-part taxon-name-part-type="genus" reg="Flabelligena">Flabelligena</tp:taxon-name-part></tp:taxon-name></italic> from off the South Orkney Islands, the Southern Ocean</article-title><source>Biodivers Data J</source><day>08</day><month>6</month><year>2020</year><volume>8</volume><pub-id pub-id-type="doi">10.3897/BDJ.8.e53312</pub-id></mixed-citation></tp:treatment-meta><tp:nomenclature><tp:taxon-name><object-id xmlns:xlink="http://www.w3.org/1999/xlink" content-type="arpha" xlink:type="simple">9297C098-C02D-5779-918F-9DA3AD471734</object-id><tp:taxon-name-part taxon-name-part-type="genus">Flabelligena</tp:taxon-name-part> <tp:taxon-name-part taxon-name-part-type="species">hakuhoae</tp:taxon-name-part><object-id xmlns:xlink="http://www.w3.org/1999/xlink" content-type="zoobank" xlink:type="simple" object-id-type="ZooBank">urn:lsid:zoobank.org:act:9E6C4840-0D03-4A24-B825-AC4EADD0CC8B</object-id></tp:taxon-name><tp:taxon-authority>Jimi</tp:taxon-authority><tp:taxon-status xmlns:xlink="http://www.w3.org/1999/xlink" xlink:type="simple">sp. n.</tp:taxon-status></tp:nomenclature><tp:treatment-sec sec-type="materials"><title>Materials</title><list list-type="alpha-lower" list-content="occurrences"><list-item><p><bold>Type status:</bold> <named-content xmlns:xlink="http://www.w3.org/1999/xlink" content-type="dwc:typeStatus" xlink:type="simple">Holotype</named-content>. <bold>Taxon:</bold> phylum: <named-content xmlns:xlink="http://www.w3.org/1999/xlink" content-type="dwc:phylum" xlink:type="simple"><tp:taxon-name><tp:taxon-name-part taxon-name-part-type="phylum">Annelida</tp:taxon-name-part></tp:taxon-name></named-content>; family: <named-content xmlns:xlink="http://www.w3.org/1999/xlink" content-type="dwc:family" xlink:type="simple"><tp:taxon-name><tp:taxon-name-part taxon-name-part-type="family">Acrocirridae</tp:taxon-name-part></tp:taxon-name></named-content>; genus: <named-content xmlns:xlink="http://www.w3.org/1999/xlink" content-type="dwc:genus" xlink:type="simple"><tp:taxon-name><tp:taxon-name-part taxon-name-part-type="genus">Flabelligena</tp:taxon-name-part></tp:taxon-name></named-content>; <bold>Location:</bold> higherGeography: <named-content xmlns:xlink="http://www.w3.org/1999/xlink" content-type="dwc:higherGeography" xlink:type="simple">Southern Ocean; off the South Orkney Islands</named-content>; waterBody: <named-content xmlns:xlink="http://www.w3.org/1999/xlink" content-type="dwc:waterBody" xlink:type="simple">Southern Ocean</named-content>; locality: <named-content xmlns:xlink="http://www.w3.org/1999/xlink" content-type="dwc:locality" xlink:type="simple">off the South Orkney Islands</named-content>; verbatimDepth: <named-content xmlns:xlink="http://www.w3.org/1999/xlink" content-type="dwc:verbatimDepth" xlink:type="simple">2036-2479 m</named-content>; <bold>Identification:</bold> identifiedBy: <named-content xmlns:xlink="http://www.w3.org/1999/xlink" content-type="dwc:identifiedBy" xlink:type="simple">Naoto Jimi</named-content>; <bold>Event:</bold> samplingProtocol: <named-content xmlns:xlink="http://www.w3.org/1999/xlink" content-type="dwc:samplingProtocol" xlink:type="simple">rock dredge</named-content>; eventDate: <named-content xmlns:xlink="http://www.w3.org/1999/xlink" content-type="dwc:eventDate" xlink:type="simple">02-01-2020</named-content>; year: <named-content xmlns:xlink="http://www.w3.org/1999/xlink" content-type="dwc:year" xlink:type="simple">2020</named-content>; month: <named-content xmlns:xlink="http://www.w3.org/1999/xlink" content-type="dwc:month" xlink:type="simple">1</named-content>; day: <named-content xmlns:xlink="http://www.w3.org/1999/xlink" content-type="dwc:day" xlink:type="simple">2</named-content>; habitat: <named-content xmlns:xlink="http://www.w3.org/1999/xlink" content-type="dwc:habitat" xlink:type="simple">rocks and sands</named-content>; <bold>Record Level:</bold> language: <named-content xmlns:xlink="http://www.w3.org/1999/xlink" content-type="dwc:language" xlink:type="simple">en</named-content>; ownerInstitutionCode: <named-content xmlns:xlink="http://www.w3.org/1999/xlink" content-type="dwc:ownerInstitutionCode" xlink:type="simple">NSMT</named-content></p></list-item><list-item><p><bold>Type status:</bold> <named-content xmlns:xlink="http://www.w3.org/1999/xlink" content-type="dwc:typeStatus" xlink:type="simple">Paratype</named-content>. <bold>Taxon:</bold> phylum: <named-content xmlns:xlink="http://www.w3.org/1999/xlink" content-type="dwc:phylum" xlink:type="simple"><tp:taxon-name><tp:taxon-name-part taxon-name-part-type="phylum">Annelida</tp:taxon-name-part></tp:taxon-name></named-content>; family: <named-content xmlns:xlink="http://www.w3.org/1999/xlink" content-type="dwc:family" xlink:type="simple"><tp:taxon-name><tp:taxon-name-part taxon-name-part-type="family">Acrocirridae</tp:taxon-name-part></tp:taxon-name></named-content>; genus: <named-content xmlns:xlink="http://www.w3.org/1999/xlink" content-type="dwc:genus" xlink:type="simple"><tp:taxon-name><tp:taxon-name-part taxon-name-part-type="genus">Flabelligena</tp:taxon-name-part></tp:taxon-name></named-content>; <bold>Location:</bold> higherGeography: <named-content xmlns:xlink="http://www.w3.org/1999/xlink" content-type="dwc:higherGeography" xlink:type="simple">Southern Ocean; off the South Orkney Islands</named-content>; waterBody: <named-content xmlns:xlink="http://www.w3.org/1999/xlink" content-type="dwc:waterBody" xlink:type="simple">Southern Ocean</named-content>; locality: <named-content xmlns:xlink="http://www.w3.org/1999/xlink" content-type="dwc:locality" xlink:type="simple">off the South Orkney Islands</named-content>; verbatimDepth: <named-content xmlns:xlink="http://www.w3.org/1999/xlink" content-type="dwc:verbatimDepth" xlink:type="simple">2036-2479 m</named-content>; <bold>Identification:</bold> identifiedBy: <named-content xmlns:xlink="http://www.w3.org/1999/xlink" content-type="dwc:identifiedBy" xlink:type="simple">Naoto Jimi</named-content>; <bold>Event:</bold> samplingProtocol: <named-content xmlns:xlink="http://www.w3.org/1999/xlink" content-type="dwc:samplingProtocol" xlink:type="simple">rock dredge</named-content>; eventDate: <named-content xmlns:xlink="http://www.w3.org/1999/xlink" content-type="dwc:eventDate" xlink:type="simple">02-01-2020</named-content>; year: <named-content xmlns:xlink="http://www.w3.org/1999/xlink" content-type="dwc:year" xlink:type="simple">2020</named-content>; month: <named-content xmlns:xlink="http://www.w3.org/1999/xlink" content-type="dwc:month" xlink:type="simple">1</named-content>; day: <named-content xmlns:xlink="http://www.w3.org/1999/xlink" content-type="dwc:day" xlink:type="simple">2</named-content>; habitat: <named-content xmlns:xlink="http://www.w3.org/1999/xlink" content-type="dwc:habitat" xlink:type="simple">rocks and sands</named-content>; <bold>Record Level:</bold> language: <named-content xmlns:xlink="http://www.w3.org/1999/xlink" content-type="dwc:language" xlink:type="simple">en</named-content>; ownerInstitutionCode: <named-content xmlns:xlink="http://www.w3.org/1999/xlink" content-type="dwc:ownerInstitutionCode" xlink:type="simple">ICHUM</named-content></p></list-item></list></tp:treatment-sec><tp:treatment-sec sec-type="Description"><title>Description</title><p><bold>Holotype (NSMT-Pol H-813)</bold> 1.8 cm long, 1 mm wide (without chaetae, at widest chaetiger) for 27 chaetigers (incomplete). Body cylindrical (Fig. <xref ref-type="fig" rid="F5726152">2</xref>), rounded in anterior and posterior end, yellowish in life and after fixation, with darker pigmentation around the anterior end, without ventral centre line, surface papillated, slightly inflated laterally in chaetigers 5–11, subannulations absent. Body papillae presented on several areas. Papillae of body surface oval, each papilla about 15 μm long and 10 μm wide (n = 10), not arranged in transverse rows, scattered. Papillae around branchial scars (Fig. <xref ref-type="fig" rid="F5726160">3</xref>) cylindrical, each papilla about 35 μm long and 10 μm wide (n = 10), 5–6 papillae present around branchial scars. Papillae on prostomium (Fig. <xref ref-type="fig" rid="F5726160">3</xref>A), cylindrical, each papilla about 35 μm long and 20 μm wide (n = 10), scattered. Papillae between noto- and neurochaetae (Fig. <xref ref-type="fig" rid="F5726164">5</xref>A and D), circular, each papilla about 30 μm long and 30 μm wide (n = 10), one papilla between chaetae (Fig. <xref ref-type="fig" rid="F5726164">5</xref>D). Paired ventral large papillae present ventral side of parapodium in chaetiger 6 (Fig. <xref ref-type="fig" rid="F5726152">2</xref>B and D), short (72 μm long and 55 μm wide), conical, one pair.</p><p>Prostomium subtriangular, eyes absent, nuchal organs absent. Peristomium distinct. Palp scars on anterior margin of prostomium, one pair (Figs <xref ref-type="fig" rid="F5726160">3</xref>, <xref ref-type="fig" rid="F5821846">4</xref>), palps cirrigerous shape, with numerous cirri on ventral side. Branchial scars three pairs (Figs <xref ref-type="fig" rid="F5726160">3</xref>, <xref ref-type="fig" rid="F5821846">4</xref>), branchiae globular shape (Figs <xref ref-type="fig" rid="F5726152">2</xref>, <xref ref-type="fig" rid="F5821846">4</xref>). Nephridial lobe consists of nephriodiopore papillae and globular base (Fig. <xref ref-type="fig" rid="F5726160">3</xref>B), two nephriodiopore papillae per globular base (Fig. <xref ref-type="fig" rid="F5726160">3</xref>B). Notochaetae spinulose capillary (Fig. <xref ref-type="fig" rid="F5726164">5</xref>B), 1–2 per fascicle throughout the body. Neurochaetae compound (Fig. <xref ref-type="fig" rid="F5726164">5</xref>C): blades sickle-shaped, bidentate (one over another), inner edge of blade smooth; blade length 6/5 of shaft in chaetigers 1–17, as long as shaft in chaetigers 18–27; 1–2 per fascicle in chaetigers 1–17, 3–4 per fascicle in chaetigers 18–27. Pygidium lost.</p><p><bold>Paratype (ICHUM-6113, used in SEM observation)</bold> 1.2 cm in length, 0.9 mm in width (without chaetae, at widest chaetiger), 23 chaetigers. Pygidium rounded (Fig. <xref ref-type="fig" rid="F5726160">3</xref>F), with many body papillae (about 15 μm long and 8 μm wide, n = 10), without pygidial cirrus. Other characters the same as holotype.</p></tp:treatment-sec><tp:treatment-sec sec-type="Etymology"><title>Etymology</title><p>The species is named after the R/V <italic>Hakuho-maru</italic>, a gear of the ship which collected the type specimens from the Southern Ocean. The specific name is a noun in the genitive case.</p></tp:treatment-sec><tp:treatment-sec sec-type="Distribution"><title>Distribution</title><p>The new species is only known from the type locality, off the South Orkney Islands, the Southern Ocean (<named-content xmlns:xlink="http://www.w3.org/1999/xlink" content-type="dwc:verbatimCoordinates" xlink:type="simple">60°33.54'S, 35°24.43'W</named-content>–<named-content xmlns:xlink="http://www.w3.org/1999/xlink" content-type="dwc:verbatimCoordinates" xlink:type="simple">60°34.07'S, 35°23.40'W</named-content>), 2036 – 2479 m in depth.</p></tp:treatment-sec><tp:treatment-sec sec-type="Taxon discussion"><title>Taxon discussion</title><p><italic><tp:taxon-name><tp:taxon-name-part taxon-name-part-type="genus" reg="Flabelligena">Flabelligena</tp:taxon-name-part> <tp:taxon-name-part taxon-name-part-type="species" reg="hakuhoae">hakuhoae</tp:taxon-name-part></tp:taxon-name></italic> <bold>sp. nov.</bold> belongs to <italic><tp:taxon-name><tp:taxon-name-part taxon-name-part-type="genus" reg="Flabelligena">Flabelligena</tp:taxon-name-part></tp:taxon-name></italic> because it has the following features: retractile anterior region, absence of distinct body region, presence of various pairs of branchiae, composite falcigerous neurochaetae, simple spinulose or serrated notochaetae (<xref ref-type="bibr" rid="B5726186">Aguirrezabalaga and Ceberio 2006</xref>). This species is different from the other known species by having the following features (see Table <xref ref-type="table" rid="T5726125">1</xref>): i) paired ventral large papillae present on the ventral side of parapodium in chaetiger 6; ii) three pairs of branchiae; iii) short body papillae between noto- and neurochaetae. <italic><tp:taxon-name><tp:taxon-name-part taxon-name-part-type="genus" reg="Flabelligena">Flabelligena</tp:taxon-name-part> <tp:taxon-name-part taxon-name-part-type="species" reg="erratica">erratica</tp:taxon-name-part></tp:taxon-name></italic> (Orensanz, 1974) and <italic><tp:taxon-name><tp:taxon-name-part taxon-name-part-type="genus" reg="Flabelligena">F.</tp:taxon-name-part> <tp:taxon-name-part taxon-name-part-type="species" reg="gascognensis">gascognensis</tp:taxon-name-part></tp:taxon-name></italic> Aguirrezabalaga and Ceberio, 2006 have paired ventral papillae between chaetigers 6–7, but do not have them at the ventral side of a parapodium in chaetiger 6 (<xref ref-type="bibr" rid="B5726307">Orensanz 1974</xref>, <xref ref-type="bibr" rid="B5726186">Aguirrezabalaga and Ceberio 2006</xref>). Additionally, <italic><tp:taxon-name><tp:taxon-name-part taxon-name-part-type="genus" reg="Flabelligena">F.</tp:taxon-name-part> <tp:taxon-name-part taxon-name-part-type="species" reg="gascognensis">gascognensis</tp:taxon-name-part></tp:taxon-name></italic> has long (as long as neurochaetae) papillae around the parapodium, while the new species does not have them (1/6 of neurochaetae). Two species, <italic><tp:taxon-name><tp:taxon-name-part taxon-name-part-type="genus" reg="Flabelligena">F.</tp:taxon-name-part> <tp:taxon-name-part taxon-name-part-type="species" reg="amoureuxi">amoureuxi</tp:taxon-name-part></tp:taxon-name></italic> Gillet, 2001 and <italic><tp:taxon-name><tp:taxon-name-part taxon-name-part-type="genus" reg="Flabelligena">F.</tp:taxon-name-part> <tp:taxon-name-part taxon-name-part-type="species" reg="erratica">erratica</tp:taxon-name-part></tp:taxon-name></italic>, have been found in the vicinity of the Southern Ocean as well as this new one. The new species can be distinguished from the other two species by having three pairs of branchiae, paired ventral large papillae near the parapodium of chaetiger 6 and absence of eyes. <italic><tp:taxon-name><tp:taxon-name-part taxon-name-part-type="genus" reg="Flabelligena">Flabelligena</tp:taxon-name-part> <tp:taxon-name-part taxon-name-part-type="species" reg="amoureuxi">amoureuxi</tp:taxon-name-part></tp:taxon-name></italic> has a pair of branchiae and does not have paired ventral large papillae and eyes. <italic><tp:taxon-name><tp:taxon-name-part taxon-name-part-type="genus" reg="Flabelligena">Flabelligena</tp:taxon-name-part> <tp:taxon-name-part taxon-name-part-type="species" reg="erratica">erratica</tp:taxon-name-part></tp:taxon-name></italic> has a pair of branchiae, paired ventral large papillae between chaetigers 6–7 and eyes (see Table <xref ref-type="table" rid="T5726125">1</xref>).</p></tp:treatment-sec><tp:treatment-sec><!--Section generated to contain objects referenced in tp:taxon-treatment.--><fig id="F5726152" position="float" orientation="portrait"><object-id xmlns:xlink="http://www.w3.org/1999/xlink" content-type="arpha" xlink:type="simple">DF4A9C5E-5BD9-5229-B2F2-15F9F7477309</object-id><object-id xmlns:xlink="http://www.w3.org/1999/xlink" content-type="doi" xlink:type="simple">10.3897/BDJ.8.e53312.figure2</object-id><label>Figure 2.</label><caption><p><italic><tp:taxon-name><tp:taxon-name-part taxon-name-part-type="genus" reg="Flabelligena">Flabelligena</tp:taxon-name-part> <tp:taxon-name-part taxon-name-part-type="species" reg="hakuhoae">hakuhoae</tp:taxon-name-part></tp:taxon-name></italic> sp. nov., holotype (NSMT-Pol H-813). <bold>A.</bold> Anterior end, dorsal view; <bold>B.</bold> anterior end, ventral view, arrows indicate ventral papillae; <bold>C.</bold> anterior end, dorsal enlarged view, an arrow head indicates a branchia; <bold>D.</bold> ventral large papilla, enlarged view. Scale bars: A–B, 500 μm; C, 125 μm; D, 50 μm.</p></caption><graphic xmlns:xlink="http://www.w3.org/1999/xlink" xlink:href="bdj-08-e53312-g002.jpg" position="float" id="oo_411817.jpg" orientation="portrait" xlink:type="simple"><uri content-type="original_file" xlink:type="simple">https://binary.pensoft.net/fig/411817</uri></graphic></fig><fig id="F5726160" position="float" orientation="portrait"><object-id xmlns:xlink="http://www.w3.org/1999/xlink" content-type="arpha" xlink:type="simple">0DFCE0C9-C3BF-54DB-97A5-3FC71E324847</object-id><object-id xmlns:xlink="http://www.w3.org/1999/xlink" content-type="doi" xlink:type="simple">10.3897/BDJ.8.e53312.figure3</object-id><label>Figure 3.</label><caption><p><italic><tp:taxon-name><tp:taxon-name-part taxon-name-part-type="genus" reg="Flabelligena">Flabelligena</tp:taxon-name-part> <tp:taxon-name-part taxon-name-part-type="species" reg="hakuhoae">hakuhoae</tp:taxon-name-part></tp:taxon-name></italic> sp. nov., paratype (ICHUM-6113), scanning electron micrographs. <bold>A.</bold> Anterior end, frontal view, proboscis is not everted; <bold>B.</bold> Anterior end, dorsal side, frontal view; <bold>C.</bold> Anterior end, ventral side, frontal view; <bold>D.</bold> Anterior end, lateral view; <bold>E.</bold> branchial scars and nephridial lobe, enlarged view; <bold>F.</bold> pygidium, dorsal view. Asterisks indicate branchial scars. Arrow heads indicate papillae around branchial scars. Abbreviations: nl, nephridial lobe; p, palp; ps, palp scar. Scale bars: A, 300 μm; B–D, 200 μm; E 100 μm; F, 200 μm.</p></caption><graphic xmlns:xlink="http://www.w3.org/1999/xlink" xlink:href="bdj-08-e53312-g003.jpg" position="float" id="oo_411824.jpg" orientation="portrait" xlink:type="simple"><uri content-type="original_file" xlink:type="simple">https://binary.pensoft.net/fig/411824</uri></graphic></fig><fig id="F5726164" position="float" orientation="portrait"><object-id xmlns:xlink="http://www.w3.org/1999/xlink" content-type="arpha" xlink:type="simple">8ABABA5E-5398-5037-A840-6755DE2572A1</object-id><object-id xmlns:xlink="http://www.w3.org/1999/xlink" content-type="doi" xlink:type="simple">10.3897/BDJ.8.e53312.figure5</object-id><label>Figure 5.</label><caption><p><italic><tp:taxon-name><tp:taxon-name-part taxon-name-part-type="genus" reg="Flabelligena">Flabelligena</tp:taxon-name-part> <tp:taxon-name-part taxon-name-part-type="species" reg="hakuhoae">hakuhoae</tp:taxon-name-part></tp:taxon-name></italic> sp. nov., paratype (ICHUM-6113), scanning electron micrographs. <bold>A.</bold> Notochaetae and neurochaetae, posterior region; <bold>B.</bold> Notochaetae; <bold>C.</bold> Neurochaetae; <bold>D.</bold> Body papilla under the notochaetae. Scale bars: A, 200 μm; B, 10 μm; C, 100 μm; D, 50 μm.</p></caption><graphic xmlns:xlink="http://www.w3.org/1999/xlink" xlink:href="bdj-08-e53312-g005.jpg" position="float" id="oo_400292.jpg" orientation="portrait" xlink:type="simple"><uri content-type="original_file" xlink:type="simple">https://binary.pensoft.net/fig/400292</uri></graphic></fig><fig id="F5821846" position="float" orientation="portrait"><object-id xmlns:xlink="http://www.w3.org/1999/xlink" content-type="arpha" xlink:type="simple">8354F4E9-B0BE-50C2-87E0-DD097CDC10B6</object-id><object-id xmlns:xlink="http://www.w3.org/1999/xlink" content-type="doi" xlink:type="simple">10.3897/BDJ.8.e53312.figure4</object-id><label>Figure 4.</label><caption><p><italic><tp:taxon-name><tp:taxon-name-part taxon-name-part-type="genus" reg="Flabelligena">Flabelligena</tp:taxon-name-part> <tp:taxon-name-part taxon-name-part-type="species" reg="hakuhoae">hakuhoae</tp:taxon-name-part></tp:taxon-name></italic> sp. nov., holotype (NSMT-Pol H-813), anterior end, frontal view. Proboscis is everted. Abbreviation: b, branchia; nl, nephridial lobe; prob, proboscis; pros, prostomium. Asterisks indicate branchial scars. Arrow heads indicate palp scars. Scale bar = 500 μm.</p></caption><graphic xmlns:xlink="http://www.w3.org/1999/xlink" xlink:href="bdj-08-e53312-g004.jpg" position="float" id="oo_411962.jpg" orientation="portrait" xlink:type="simple"><uri content-type="original_file" xlink:type="simple">https://binary.pensoft.net/fig/411962</uri></graphic></fig><table-wrap id="T5726125" position="float" orientation="portrait"><label>Table 1.</label><caption><p>A comparative table of <italic><tp:taxon-name><tp:taxon-name-part taxon-name-part-type="genus" reg="Flabelligena">Flabelligena</tp:taxon-name-part></tp:taxon-name></italic> (modified from <xref ref-type="bibr" rid="B5726186">Aguirrezabalaga and Ceberio 2006</xref>). The morphological features are based on original descriptions and figures.</p></caption><table rules="all" border="1"><tbody><tr><td rowspan="1" colspan="1"/><td rowspan="1" colspan="1">
              <bold><italic><tp:taxon-name><tp:taxon-name-part taxon-name-part-type="genus" reg="Flabelligena">F.</tp:taxon-name-part> <tp:taxon-name-part taxon-name-part-type="species" reg="cirrata">cirrata</tp:taxon-name-part></tp:taxon-name></italic></bold>
              <break/>
              <bold><xref ref-type="bibr" rid="B5819436">Hartman and Fauchald 1971</xref></bold>
            </td><td rowspan="1" colspan="1">
              <bold><italic><tp:taxon-name><tp:taxon-name-part taxon-name-part-type="genus" reg="Flabelligena">F.</tp:taxon-name-part> <tp:taxon-name-part taxon-name-part-type="species" reg="amoureuxi">amoureuxi</tp:taxon-name-part></tp:taxon-name><xref ref-type="bibr" rid="B5726206">Gillet 2001</xref></italic></bold>
            </td><td rowspan="1" colspan="1">
              <bold><italic><tp:taxon-name><tp:taxon-name-part taxon-name-part-type="genus" reg="Flabelligena">F.</tp:taxon-name-part> <tp:taxon-name-part taxon-name-part-type="species" reg="erratica">erratica</tp:taxon-name-part></tp:taxon-name></italic></bold>
              <break/>
              <bold><xref ref-type="bibr" rid="B5726307">Orensanz 1974</xref></bold>
            </td><td rowspan="1" colspan="1">
              <bold><italic><tp:taxon-name><tp:taxon-name-part taxon-name-part-type="genus" reg="Flabelligena">F.</tp:taxon-name-part> <tp:taxon-name-part taxon-name-part-type="species" reg="biscayensis">biscayensis</tp:taxon-name-part></tp:taxon-name></italic></bold>
              <break/>
              <bold><xref ref-type="bibr" rid="B5819408">Kolmer 1985</xref></bold>
            </td><td rowspan="1" colspan="1">
              <bold><italic><tp:taxon-name><tp:taxon-name-part taxon-name-part-type="genus" reg="Flabelligena">F.</tp:taxon-name-part> <tp:taxon-name-part taxon-name-part-type="species" reg="mediterranea">mediterranea</tp:taxon-name-part></tp:taxon-name></italic></bold>
              <break/>
              <bold><xref ref-type="bibr" rid="B5819408">Kolmer 1985</xref></bold>
            </td><td rowspan="1" colspan="1">
              <bold><italic><tp:taxon-name><tp:taxon-name-part taxon-name-part-type="genus" reg="Flabelligena">F.</tp:taxon-name-part> <tp:taxon-name-part taxon-name-part-type="species" reg="gascognensis">gascognensis</tp:taxon-name-part></tp:taxon-name></italic></bold>
              <break/>
              <bold><xref ref-type="bibr" rid="B5726186">Aguirrezabalaga and Ceberio 2006</xref></bold>
            </td><td rowspan="1" colspan="1">
              <bold><italic><tp:taxon-name><tp:taxon-name-part taxon-name-part-type="genus" reg="Flabelligena">F.</tp:taxon-name-part> <tp:taxon-name-part taxon-name-part-type="species" reg="hakuhoae">hakuhoae</tp:taxon-name-part></tp:taxon-name></italic></bold>
              <break/>
              <bold>sp. nov.</bold>
              <break/>
              <bold>This study</bold>
            </td></tr><tr><td rowspan="1" colspan="1">
              <bold>Pair of branchiae</bold>
            </td><td rowspan="1" colspan="1">1</td><td rowspan="1" colspan="1">1</td><td rowspan="1" colspan="1">1</td><td rowspan="1" colspan="1">2</td><td rowspan="1" colspan="1">2</td><td rowspan="1" colspan="1">3</td><td rowspan="1" colspan="1">3</td></tr><tr><td rowspan="1" colspan="1">
              <bold>Pair of ventral large papillae</bold>
            </td><td rowspan="1" colspan="1">absent</td><td rowspan="1" colspan="1">absent</td><td rowspan="1" colspan="1">one pair, between chaetigers 6–7</td><td rowspan="1" colspan="1">absent</td><td rowspan="1" colspan="1">one pair, between chaetigers 4–5</td><td rowspan="1" colspan="1">one pair, between chaetigers 6–7</td><td rowspan="1" colspan="1">one pair, ventral side of parapodium in chaetiger 6</td></tr><tr><td rowspan="1" colspan="1">
              <bold>Chaetigers</bold>
            </td><td rowspan="1" colspan="1">17–24</td><td rowspan="1" colspan="1">30</td><td rowspan="1" colspan="1">20–30</td><td rowspan="1" colspan="1">incomplete (11)</td><td rowspan="1" colspan="1">incomplete (8)</td><td rowspan="1" colspan="1">incomplete (25)</td><td rowspan="1" colspan="1">23–?</td></tr><tr><td rowspan="1" colspan="1">
              <bold>Notochaetae</bold>
            </td><td rowspan="1" colspan="1">serrated 1–2</td><td rowspan="1" colspan="1">spinulose 1</td><td rowspan="1" colspan="1">spinulose 1</td><td rowspan="1" colspan="1">spinulose 2–5</td><td rowspan="1" colspan="1">spinulose 2–5</td><td rowspan="1" colspan="1">spinulose ?–4</td><td rowspan="1" colspan="1">spinulose 1–2</td></tr><tr><td rowspan="1" colspan="1">
              <bold>Neurochaetae</bold>
            </td><td rowspan="1" colspan="1">composite 4–8</td><td rowspan="1" colspan="1">composite 3–5</td><td rowspan="1" colspan="1">composite 1–3</td><td rowspan="1" colspan="1">composite 1</td><td rowspan="1" colspan="1">composite 2–4</td><td rowspan="1" colspan="1">composite 2–4</td><td rowspan="1" colspan="1">composite 1–4</td></tr><tr><td rowspan="1" colspan="1">
              <bold>Eyes</bold>
            </td><td rowspan="1" colspan="1">0</td><td rowspan="1" colspan="1">0</td><td rowspan="1" colspan="1">2</td><td rowspan="1" colspan="1">0</td><td rowspan="1" colspan="1">0</td><td rowspan="1" colspan="1">0</td><td rowspan="1" colspan="1">0</td></tr><tr><td rowspan="1" colspan="1">
              <bold>Papillae between noto- and neurochaetae</bold>
            </td><td rowspan="1" colspan="1">short, 2/9 of neurochaetae</td><td rowspan="1" colspan="1">short, 4/15 of neurochaetae</td><td rowspan="1" colspan="1">short, 3/8 of neurochaeta</td><td rowspan="1" colspan="1">long, as long as neurochaetae</td><td rowspan="1" colspan="1">long, as long as neurochaetae</td><td rowspan="1" colspan="1">long, as long as neurochaetae</td><td rowspan="1" colspan="1">short, 1/6 of neurochaetae</td></tr><tr><td rowspan="1" colspan="1">
              <bold>Type locality</bold>
            </td><td rowspan="1" colspan="1">New England<break/>(NW Atlantic)</td><td rowspan="1" colspan="1">Crozet Islands<break/>(Indian Ocean)</td><td rowspan="1" colspan="1">Argentina<break/>(SW Atlantic)</td><td rowspan="1" colspan="1">Bay of Biscay<break/>(NE Atlantic)</td><td rowspan="1" colspan="1">Mediterranean Sea</td><td rowspan="1" colspan="1">Bay of Biscay<break/>(NE Atlantic)</td><td rowspan="1" colspan="1">off the South Orkney Islands (Southern Ocean)</td></tr><tr><td rowspan="1" colspan="1">
              <bold>Depth (m)</bold>
            </td><td rowspan="1" colspan="1">466–530</td><td rowspan="1" colspan="1">215–980</td><td rowspan="1" colspan="1">288</td><td rowspan="1" colspan="1">2210</td><td rowspan="1" colspan="1">4690</td><td rowspan="1" colspan="1">545–1113</td><td rowspan="1" colspan="1">2036–2479</td></tr></tbody></table></table-wrap></tp:treatment-sec><ref-list><ref id="B5726186"><element-citation xmlns:xlink="http://www.w3.org/1999/xlink" publication-type="article" xlink:type="simple"><person-group person-group-type="author"><name name-style="western"><surname>Aguirrezabalaga</surname><given-names>Florencio</given-names></name><name name-style="western"><surname>Ceberio</surname><given-names>Argiloa</given-names></name></person-group><year>2006</year><article-title><italic><tp:taxon-name><tp:taxon-name-part taxon-name-part-type="genus" reg="Flabelligena">Flabelligena</tp:taxon-name-part> <tp:taxon-name-part taxon-name-part-type="species" reg="gascognensis">gascognensis</tp:taxon-name-part></tp:taxon-name></italic> sp. nov. (<tp:taxon-name><tp:taxon-name-part taxon-name-part-type="class">Polychaeta</tp:taxon-name-part></tp:taxon-name>: <tp:taxon-name><tp:taxon-name-part taxon-name-part-type="family">Acrocirridae</tp:taxon-name-part></tp:taxon-name>), a new species from the Capbreton Canyon (Bay of Biscay, NE Atlantic)</article-title><source>Scientia Marina</source><volume>70</volume><fpage>141</fpage><lpage>147</lpage><pub-id pub-id-type="doi">10.3989/scimar.2006.70s1141</pub-id></element-citation></ref><ref id="B5819436"><element-citation xmlns:xlink="http://www.w3.org/1999/xlink" publication-type="article" xlink:type="simple"><person-group person-group-type="author"><name name-style="western"><surname>Hartman</surname><given-names>O.</given-names></name><name name-style="western"><surname>Fauchald</surname><given-names>K.</given-names></name></person-group><year>1971</year><article-title>Deep-water benthic polychaetous annelids off New England to Bermuda and other North Atlantic Areas. Part II</article-title><source>Allan Hancock Monographs in Marine Biology</source><volume>6</volume><fpage>1</fpage><lpage>327</lpage><uri xlink:type="simple">http://digitallibrary.usc.edu/cdm/ref/collection/p15799coll82/id/20299</uri></element-citation></ref><ref id="B5726206"><element-citation xmlns:xlink="http://www.w3.org/1999/xlink" publication-type="article" xlink:type="simple"><person-group person-group-type="author"><name name-style="western"><surname>Gillet</surname><given-names>P</given-names></name></person-group><year>2001</year><article-title><italic><tp:taxon-name><tp:taxon-name-part taxon-name-part-type="genus" reg="Flabelligena">Flabelligena</tp:taxon-name-part> <tp:taxon-name-part taxon-name-part-type="species" reg="amoureuxi">amoureuxi</tp:taxon-name-part></tp:taxon-name></italic> new genus, new species (<tp:taxon-name><tp:taxon-name-part taxon-name-part-type="class">Polychaeta</tp:taxon-name-part></tp:taxon-name>: <tp:taxon-name><tp:taxon-name-part taxon-name-part-type="family">Acrocirridae</tp:taxon-name-part></tp:taxon-name>) from Crozet Islands (Indian Ocean)</article-title><source>Bulletin of Marine Science</source><volume>68</volume><fpage>125</fpage><lpage>131</lpage><uri xlink:type="simple">https://www.ingentaconnect.com/content/umrsmas/bullmar/2001/00000068/00000001/art00012</uri></element-citation></ref><ref id="B5726307"><element-citation xmlns:xlink="http://www.w3.org/1999/xlink" publication-type="article" xlink:type="simple"><person-group person-group-type="author"><name name-style="western"><surname>Orensanz</surname><given-names>JM</given-names></name></person-group><year>1974</year><article-title>Poliquetos de la provincia biogeográfica Argentina. X. <tp:taxon-name><tp:taxon-name-part taxon-name-part-type="family">Acrocirridae</tp:taxon-name-part></tp:taxon-name></article-title><source>Neotropica</source><volume>20</volume><fpage>113</fpage><lpage>118</lpage></element-citation></ref><ref id="B5819408"><element-citation xmlns:xlink="http://www.w3.org/1999/xlink" publication-type="chapter" xlink:type="simple"><person-group person-group-type="author"><name name-style="western"><surname>Kolmer</surname><given-names>D. W.</given-names></name></person-group><year>1985</year><chapter-title><tp:taxon-name><tp:taxon-name-part taxon-name-part-type="family">Acrocirridae</tp:taxon-name-part></tp:taxon-name> (Annélides polychètes) abyssaux: Golfe de Gascogne et Mediterranée</chapter-title><person-group person-group-type="editor"><name name-style="western"><surname>Laubier</surname><given-names>L.</given-names></name><name name-style="western"><surname>Monniot</surname><given-names>C.</given-names></name></person-group><source><italic>Peuplements profonds du golfe de Gascogne. Campagnes BIOGAS</italic></source><publisher-name>IFREMER</publisher-name><publisher-loc>Brest</publisher-loc><size units="page">630</size><comment content-type="language">French</comment><uri xlink:type="simple">https://archimer.ifremer.fr/doc/00000/4350/</uri></element-citation></ref></ref-list></tp:taxon-treatment>
